# Supplementary material for: Development of a Temperate Climate-Adapted indica Multi-stress Tolerant Rice Variety by Pyramiding Quantitative Trait Loci
Source: Rice (N Y). 2022 Apr 9;15:22. doi: 10.1186/s12284-022-00568-2 (PMC8994804; doi:10.1186/s12284-022-00568-2)
Supplement: Supplementary file 2 — Additional file 2: Table S1. List of primers used in this study. [file 12284_2022_568_MOESM2_ESM.xlsx]

## Sheet: info.
Development of a temperate climate-adapted indica multi-stress tolerant rice variety by pyramiding quantitative trait loci Rice Na-Hyun Shin1,†, Jae-Hyuk Han1,†, Kieu Thi Xuan Vo2, Jeonghwan Seo3, Ian Paul Navea4, Soo-Cheul Yoo5, Jong-Seong Jeon2,*, Joong Hyoun Chin1,* 1Department of Integrative Biological Sciences and Industry, College of Life Sciences, Sejong University, Seoul, 05006, Korea 2Gr…

## Sheet: Supplementary Table S1
Supplementary Table S1 List of primers used in this study
Objectives	Marker name	QTL / Gene	Chr.	Forward primer (5’→3’)	Reverse primer (5’→3’)	PCR product (bp)		References
						Resistance	Susceptible
Marker-assisted breeding	Pi2/9D	Pi9/Pi2	6	CTTGACATCCAAACCGCACC	TAGGCCTAGCCAATTTTTGCC	1172	-	Xiao et al. 2017
	Pi9	Pi9-1477G	6	AAATGTGGTCGTCTACCATTAGCA	TCGACAAGTCTTAATTTTTCCTGC	390	-	This study
	GnS2	Sub1	9	CTTCTTGCTCAACGACAACG	TCGATGGGGTCTTGATCTCT	250	139+113	Septiningsih et al. 2009
	DFR	AG1	9	F2: CCACCATGATGTAGTTCAGTTGTGAAC; LB2: CGGCTTCGTCTTCACCTGAAC	CACCGTTAAAATCGGCCGTTAG	263	453	Kretzschmar et al. 2015
						(F2+R)	(LB2+R)
	195	NBS2-Pi9	6	ATGGTCCTTTATCTTTATTG	TTGCTCCATCTCCTCTGTT	~2000	-	Qu et al. 2006
	NBS5	NBS5-Pi9	6	AGAAAACTGGCTGGC TGTAG	TCACGTAGAGG AAAGAAAACC	~700	-	Qu et al. 2006
qRT-PCR	Sub1A	Sub1A	9	CTCGGACGACGTGATGGACAG	AGGTGAAAATGATGCAGG	152	-	in this study
	ADH1	ADH1	11	CCAGTTCAGCAGGTACTTGC	CAGGATACACAGAAGAACCG	484	484	Xu et al. 2006
	OsTPP	OsTPP7	9	AACAAGGGAGTCCTCTTCCAG	CTTGAACGCGTCCTCGTC	374	-	Kretzschmar et al. 2015
	UBQ5	UBQ5	1	AGTTCTACAAGGTGGACGAC	ACGCCTAAGCCTGCTGGTT	162	162	Shin et al. 2020
