# Supplementary material for: Development of a Temperate Climate-Adapted indica Multi-stress Tolerant Rice Variety by Pyramiding Quantitative Trait Loci
Source: Rice (N Y). 2022 Apr 9;15:22. doi: 10.1186/s12284-022-00568-2 (PMC8994804; doi:10.1186/s12284-022-00568-2)
Supplement: Supplementary file 3 — Additional file 3: Table S2. Statistics of CSA-Pi9-specific alleles on each chromosome. [file 12284_2022_568_MOESM3_ESM.xlsx]

## Sheet: Supplementary Table S2
Supplementary Table S2 Statistics of CSA-Pi9-specific alleles for each chromosome
Chromosome	Total SNPs		CSA-Pi9 specific SNPs		Percentage of CSA alleles
	MH v2	IRGSP v1.0.	MH v2	IRGSP v1.0.	MH v2	IRGSP v1.0.
Chr. 1	2957	67097	250	4116	91.5455	93.8656
Chr. 2	1082	55773	60	4374	94.4547	92.1575
Chr. 3	1237	57105	42	3977	96.6047	93.0356
Chr. 4	2041	41704	431	3172	78.8829	92.394
Chr. 5	739	38708	29	3184	96.0758	91.7743
Chr. 6	1375	42543	285	7419	79.2727	82.5612
Chr. 7	2021	36180	79	1262	96.091	96.5119
Chr. 8	1457	38264	146	3123	89.9794	91.8383
Chr. 9	1782	32003	15	211	99.1582	99.3407
Chr. 10	1782	28577	185	3040	89.6184	89.3621
Chr. 11	4463	33940	827	5185	81.4699	84.723
Chr. 12	1884	28831	32	487	98.3015	98.3108
Total	22820	500725	2381	39550
Average	1901.67	41727.1	198.417	3295.83	90.9546	92.1563
