# Supplementary material for: Development of a Temperate Climate-Adapted indica Multi-stress Tolerant Rice Variety by Pyramiding Quantitative Trait Loci
Source: Rice (N Y). 2022 Apr 9;15:22. doi: 10.1186/s12284-022-00568-2 (PMC8994804; doi:10.1186/s12284-022-00568-2)
Supplement: Supplementary file 4 — Additional file 4: Table S3. List of SNPs possibly associated with salinity tolerance in CSA-Pi9. [file 12284_2022_568_MOESM4_ESM.xlsx]

## Sheet: Supplementary Table S3
Supplementary Table S3 List of SNPs possibly associated with salinity tolerance in CSA-Pi9
No.	Gene ID	Axiom Oryza 580K genotype array ID	Reference/Alternative nucleotide	Chromosome	Position (bp)	Alleles
						CSA-Pi9	CSA
1	LOC_Os01g20980.1	AX-155719184	A/G	1	11715745	AG	GG
2	LOC_Os03g53200.1	AX-154684714	T/C	3	30519098	CC	TT
3	LOC_Os04g03810.1	AX-153979039	A/G	4	1715125	AA	GG
4	LOC_Os04g03810.1	AX-155110348	A/C	4	1715173	AA	CC
5	LOC_Os04g03810.1	AX-155825225	T/C	4	1715201	CC	TT
6	LOC_Os04g03810.1	AX-154360103	T/C	4	1716855	CT	TT
7	LOC_Os04g03810.1	AX-156098283	T/C	4	1718019	CC	TT
8	LOC_Os04g03810.1	AX-153923144	A/G	4	1718103	AA	GG
9	LOC_Os04g03810.1	AX-154163099	T/G	4	1718355	TT	GG
10	LOC_Os04g03810.1	AX-154542490	T/C	4	1718374	TT	CC
11	LOC_Os04g03810.1	AX-115800988	A/C	4	1718456	CC	AA
12	LOC_Os04g03810.1	AX-154059677	T/C	4	1718523	TT	CC
13	LOC_Os04g03810.1	AX-156095425	A/G	4	1718620	GG	AA
14	LOC_Os04g03810.1	AX-153952636	C/G	4	1719597	CC	GG
15	LOC_Os04g06910.1	AX-280490550	A/G	4	3649727	AA	AG
16	LOC_Os04g06910.1	AX-280490562	A/G	4	3649978	AA	GG
17	LOC_Os04g06910.1	AX-282289392	T/C	4	3650346	TT	CT
18	LOC_Os04g10750.1	AX-154134867	A/G	4	5846511	AG	GG
19	LOC_Os04g10750.1	AX-155408451	T/G	4	5846843	GT	TT
20	LOC_Os04g10750.1	AX-154268458	A/G	4	5847049	AG	GG
21	LOC_Os04g10750.1	AX-155703580	T/C	4	5847546	CT	TT
22	LOC_Os04g10750.1	AX-123156804	T/C	4	5849289	CT	TT
23	LOC_Os04g26870.1	AX-153972508	A/G	4	15893231	AA	GG
24	LOC_Os05g38660.1	AX-116839106	T/G	5	22665997	GG	TT
25	LOC_Os05g41670.1	AX-115829036	C/G	5	24385036	GG	CC
26	LOC_Os08g24790.1	AX-154902162	C/G	8	15009544	GG	CC
27	LOC_Os08g24790.1	AX-154546678	A/G	8	15009638	AA	GG
